# Supplementary material for: Discovery of the Inhibitor Targeting the SLC7A11/xCT Axis through In Silico and In Vitro Experiments
Source: Int J Mol Sci. 2024 Jul 29;25(15):8284. doi: 10.3390/ijms25158284 (PMC13231825; doi:10.3390/ijms25158284)
Supplement: Supplementary file 1 [file ijms-25-08284-s001.zip]

Archive with 1 entries (1 files):
- ijms-3112531-Supplementary materials.pdf
